# Supplementary material for: Cohort study on living arrangements of older men and women and risk for basic activities of daily living disability: findings from the AGES project
Source: BMC Geriatr. 2017 Aug 16;17:183. doi: 10.1186/s12877-017-0580-7 (PMC5559833; doi:10.1186/s12877-017-0580-7)
Supplement: Additional file 1: Table S1. — Mediation effects of health-related behavior variables (Model 3) and social support variables (Model 4). (XLSX 11 kb) [file 12877_2017_580_MOESM1_ESM.xlsx]

## Sheet: Sheet1
Additional file 1: Supplementary Table S1. Mediation effects of health-related behavior variables (Model 3) and social support variables (Model 4)
	Men (N = 4529, complete case analysis)				Women (N = 3405, complete case analysis)
Model 3	OR	95% CI Lower	95% CI upper	P-value	OR	95% CI Lower	95% CI upper	P-value
Living with non-spousal cohabitants
Total effect	1.45787	1.09901	1.93392	0.009	0.973067	0.752905	1.25761	0.835
Indirect effect	1.01571	0.986964	1.04529	0.287	1.01298	0.992174	1.03422	0.223
Direct effect	1.43533	1.08724	1.89485	0.011	0.960599	0.741224	1.2449	0.761
Living alone
Total effect	1.40437	0.836039	2.35906	0.199	0.984537	0.715891	1.35399	0.924
Indirect effect	1.0032	0.968005	1.03968	0.861	1.00725	0.982613	1.03251	0.567
Direct effect	1.39989	0.838522	2.33708	0.198	0.977446	0.708485	1.34851	0.89
Model 4
Living with non-spousal cohabitants
Total effect	1.45251	1.1314	1.86476	0.003	0.974622	0.730846	1.29971	0.861
Indirect effect	1.06951	1.02119	1.12012	0.004	1.0294	0.990726	1.06959	0.138
Direct effect	1.3581	1.04774	1.7604	0.021	0.946785	0.705818	1.27002	0.715
Living alone
Total effect	1.43007	0.961836	2.12626	0.077	0.971891	0.712053	1.32655	0.857
Indirect effect	1.1936	1.0116	1.40833	0.036	1.05398	0.971572	1.14337	0.206
Direct effect	1.19812	0.809279	1.77379	0.367	0.922119	0.662049	1.28435	0.631
Notes: Reference group: Living with spouse; OR: Odds ratio; CI: Confidence interval
